# Supplementary material for: Associations between Parity, Hair Hormone Profiles during Pregnancy and Lactation, and Infant Development in Rhesus Monkeys (Macaca mulatta)
Source: PLoS One. 2015 Jul 14;10(7):e0131692. doi: 10.1371/journal.pone.0131692 (PMC4501543; doi:10.1371/journal.pone.0131692)
Supplement: S2 Dataset — (XLSX) [file pone.0131692.s002.xlsx]

## Sheet: Recovered_Sheet1
N_CODE	MOM_AGE	MOM_AGEGRP	MOMPARITY	PRIMIP	Early_Late	US_BPD	US_Femur	INF_DOB	INF_SEX	BirthWt	D7_Wt	D14_Wt	D21_Wt	D30_Wt	April_SampleDate	July_SampleDate	Oct_SampleDate	APRIL_2013_HAIRCORT	JULY_2013_HAIRCORT	OCT_2013_HAIRCORT	APRIL_2013_HAIR_PRG	JULY_2013_HAIR_PRG	OCT_2013_HAIR_PRG	INF_Rate_Growth	Log_April_HairCort	Log_July_HairCort	Log_Oct_HairCort	Log_Apr_HairPRG	Log_Jul_HairPRG	Log_Oct_HairPRG	Est_Concept_Date	GestDays_AprilSample	GestDays_JulySample	GestDays_OctSample	InfAge_OctSample	AVG_SURVIVAL	AVG_MOTOR	AVG_SENSORIMOTOR	AVG_IRRIT_1	ACG_CNSOL_1
N001	19	2	15	2	2	33.7	22.4	2013-04-03	1	604	600	646	673	717	2013-04-01	2013-07-08	2013-10-22	129.4	81.3	70.5	11.8	0.9	1	0.507143	2.11193	1.91009	1.84819	1.07188	-0.0457575	0	2012-10-15	168	266	372	202	0.15625	1.30357	1.09375	1.83333	1.33333
N006	15	2	8	2	2	36.5	26.8	2013-03-15	1	484	513	531	570	607	2013-03-27	2013-07-08	2013-10-22	70.7	61.4	71.2	5.2	1.7	1.7	0.407143	1.84942	1.78817	1.85248	0.716003	0.230449	0.230449	2012-09-26	182	285	391	221	0.15625	1.25	0.90625	1.625	1.66667
N011	12	2	6	2	1	22.1	10.8	2013-06-22	0	465	470	497	522	577	2013-04-01	2013-07-08	2013-10-22	90.4	65.5	90	10	6.1	1.2	0.371429	1.95617	1.81624	1.95424	1	0.78533	0.0791812	2013-01-03	88	186	292	122	0.34375	1.33929	1.21875	1.16667	1
N012	12	2	6	2	2	29.2	16.3	2013-05-10	1	451	448	490	525	556	2013-04-01	2013-07-08	2013-10-22	69.3	49.5	87.6	5.7	3.4	1	.	1.84073	1.69461	1.9425	0.755875	0.531479	0	2012-11-21	131	229	335	165	0.40625	1.44643	0.578125	0.875	1.75
N064	12	2	6	2	1	30.4	18	2013-06-22	0	422	393	414	429	461	2013-04-01	2013-07-08	2013-10-22	80.8	82.7	88	8	6.3	2.9	0.335714	1.90741	1.91751	1.94448	0.90309	0.799341	0.462398	2013-01-03	88	186	292	122	0.15625	1.5	0.59375	1.625	1.66667
N062	12	2	6	2	2	19.9	8.6	2013-04-27	1	432	475	529	559	610	2013-04-01	2013-07-08	2013-10-22	138.5	80.8	74.3	10.3	3.9	3.2	0.578571	2.14145	1.90741	1.87099	1.01284	0.591065	0.50515	2012-11-08	144	242	348	178	0.125	1.125	0.765625	1.125	1.25
N049	12	2	7	2	1	27.3	15.1	2013-08-03	0	428	427	479	525	620	2013-04-01	2013-07-08	2013-10-22	78.2	83.1	65.5	5.3	4.7	3.2	0.7	1.89321	1.9196	1.81624	0.724276	0.672098	0.50515	2013-02-14	46	144	250	80	0.21875	1.46429	0.609375	1.5	1.25
N021	10	2	5	2	2	20.5	8.3	2013-05-01	0	496	512	540	574	619	2013-04-01	2013-07-08	2013-10-22	72.9	70.3	82	5.9	2.3	1.2	.	1.86273	1.84696	1.91381	0.770852	0.361728	0.0791812	2012-11-12	140	238	344	174	0.15625	1.32143	0.859375	1	1.33333
N022	9	1	2	2	2	21.7	11.9	2013-04-15	1	295	258	265	263	.	2013-04-01	2013-07-08	2013-10-22	85.7	47.4	64.4	6.9	1.2	1.5	.	1.93298	1.67578	1.80889	0.838849	0.0791812	0.176091	2012-10-27	156	254	360	190	0.166667	0.97619	0.458333	1.33333	1.5
N024	9	1	2	2	2	22.8	11	2013-04-20	0	403	.	348	371	381	2013-04-01	2013-07-08	2013-10-22	49.9	50.1	72.9	5.4	1.9	1.8	0.164286	1.6981	1.69984	1.86273	0.732394	0.278754	0.255273	2012-11-01	151	249	355	185	0.0625	1.35714	0.6875	1.5	1.375
N030	7	1	2	2	1	29.8	18.7	2013-07-29	1	454	461	517	566	616	2013-04-01	2013-07-08	2013-10-22	63.1	83.8	90.4	7.1	6.3	5.3	0.75	1.80003	1.92324	1.95617	0.851258	0.799341	0.724276	2013-02-09	51	149	255	85	0.09375	1.42857	0.625	1.75	1.75
N075	7	1	3	2	2	.	.	2013-03-22	1	491	462	459	480	515	2013-03-28	2013-07-08	2013-10-22	71.3	62.8	67.3	5.3	2.7	2	0.214286	1.85309	1.79796	1.82802	0.724276	0.431364	0.30103	2012-10-03	176	278	384	214	0.28125	1.08929	0.546875	1.33333	1.16667
N035	7	1	2	2	2	24.7	12.1	2013-05-12	1	494	502	526	565	629	2013-04-01	2013-07-08	2013-10-22	98.7	94.6	62.5	9.5	4.9	1.4	0.735714	1.99432	1.97589	1.79588	0.977724	0.690196	0.146128	2012-11-23	129	227	333	163	0.3125	1.375	0.609375	1.83333	1.83333
N037	7	1	3	2	2	39.7	27.3	2013-03-23	0	486	518	571	605	671	2013-04-01	2013-07-08	2013-10-22	.	102.2	73.1	.	2.3	1.8	0.914286	.	2.00945	1.86392	.	0.361728	0.255273	2012-10-04	179	277	383	213	0.1875	1.17857	1.20312	0.875	0.75
N067	6	1	1	1	2	28	19.5	2013-04-09	1	429	443	467	460	542	2013-04-01	2013-07-23	2013-10-22	65.3	73.3	67.9	7.1	2.2	5.6	0.535714	1.81491	1.8651	1.83187	0.851258	0.342423	0.748188	2012-10-21	162	275	366	196	0.09375	1.125	0.6875	1.5	1.375
N132	6	1	1	1	2	24.5	12.7	2013-04-12	1	444	461	484	496	545	2013-04-01	2013-07-23	2013-10-22	67.7	104.1	102.7	5.9	2.1	4	0.435714	1.83059	2.01745	2.01157	0.770852	0.322219	0.60206	2012-10-24	159	272	363	193	0.09375	1	0.515625	1.25	1.5
N133	6	1	1	1	1	27.2	14.8	2013-06-30	0	534	.	595	646	684	2013-04-01	2013-07-23	2013-10-22	104.8	111.1	110.2	6.6	7.3	3.3	0.671429	2.02036	2.04571	2.04218	0.819544	0.863323	0.518514	2013-01-11	80	193	284	114	0.0416667	1.47619	0.4375	1.83333	1.83333
N070	6	1	1	1	1	24.9	11.7	2013-05-23	0	497	501	536	571	629	2013-04-01	2013-07-23	2013-10-22	89.8	107.6	69.9	10.2	6.2	2.5	0.5	1.95328	2.03181	1.84448	1.0086	0.792392	0.39794	2012-12-04	118	231	322	152	0.28125	1.30357	0.890625	1.5	1.5
N068	6	1	1	1	2	36.9	22.4	2013-04-04	0	541	582	618	643	682	2013-04-01	2013-07-23	2013-10-22	73.7	111.6	117.3	4.9	1.8	2.3	0.421429	1.86747	2.04766	2.0693	0.690196	0.255273	0.361728	2012-10-16	167	280	371	201	0.375	0.821429	0.6875	1.33333	1
N071	6	1	1	1	2	28.9	16.4	2013-05-10	0	501	507	533	588	618	2013-04-01	2013-07-23	2013-10-22	75.7	115.8	88.1	8.3	1.5	2.2	0.578571	1.8791	2.06371	1.94498	0.919078	0.176091	0.342423	2012-11-21	131	244	335	165	0.0625	1.39286	0.53125	1.75	1.625
N069	6	1	1	1	2	33.1	21.6	2013-03-28	1	409	418	419	415	420	2013-04-01	2013-07-23	2013-10-22	73.8	110.8	74.7	13.7	2.1	2.7	0.107143	1.86806	2.04454	1.87332	1.13672	0.322219	0.431364	2012-10-09	174	287	378	208	0.03125	0.767857	0.59375	1.5	1.5
N130	5	1	1	1	1	22	10.8	2013-07-10	0	347	347	402	438	472	2013-04-01	2013-07-23	2013-10-22	79.7	102.6	72.8	12.3	7.7	8.5	0.5	1.90146	2.01115	1.86213	1.08991	0.886491	0.929419	2013-01-21	70	183	274	104	0.1875	1.5	0.59375	1.75	1.75
N057	5	1	1	1	1	24.8	13.1	2013-07-21	0	446	479	512	549	628	2013-04-01	2013-07-23	2013-10-22	110.9	201.3	59.8	19.2	14.6	2.3	0.828571	2.04493	2.30384	1.7767	1.2833	1.16435	0.361728	2013-02-01	59	172	263	93	0.09375	1.35714	0.46875	1.625	1.875
N065	5	1	1	1	2	29.8	22.3	2013-04-25	1	388	400	435	450	503	2013-04-01	2013-07-23	2013-10-22	73.9	96.1	78.4	11	1.9	2.9	0.357143	1.86864	1.98272	1.89432	1.04139	0.278754	0.462398	2012-11-06	146	259	350	180	0.1875	1.07143	0.65625	1.75	1.75
N058	5	1	1	1	1	27.9	15.2	2013-07-22	1	304	.	358	382	426	2013-04-01	2013-07-23	2013-10-22	43.5	112.8	71.3	6.6	8.3	5	0.542857	1.63849	2.05231	1.85309	0.819544	0.919078	0.69897	2013-02-02	58	171	262	92	0.25	1.52381	0.416667	1.66667	1.66667
N059	5	1	1	1	1	24.2	12.7	2013-06-17	1	471	486	513	535	567	2013-04-01	2013-07-23	2013-10-22	76.2	184.5	73.4	7.5	5.9	2	0.385714	1.88195	2.266	1.8657	0.875061	0.770852	0.30103	2012-12-29	93	206	297	127	0.0625	1.48214	0.40625	1.75	2
